# Supplementary material for: Manual and Spoken Cues in French Sign Language’s Lexical Access: Evidence From Mouthing in a Sign-Picture Priming Paradigm
Source: Front Psychol. 2021 May 25;12:655168. doi: 10.3389/fpsyg.2021.655168 (PMC8185165; doi:10.3389/fpsyg.2021.655168)
Supplement: Supplementary Table 1 — List of stimulus items. The table lists all 400 items presented in the lexical decision experiment. [file Table_1.XLSX]

## Sheet: EXPE
Stimuli (Condition_manual sign_mouthing)	picture	Condition (RC.Related Condition / NC. Non Related Condition)	Response Key (d = sign and picture match / m= sign and picture do not match)	LSF Stimuli - stimuli C_manual_C_mouthing	Picture
training_C1_spider_spider	spider	RC1	d	araignéeC1 araignée_C1_ARAIGNEE	araignée ARAIGNEE
training_C2_spider_tufi(PW)	spider	RC2	d	araignéeC2 araignée_C2_ITUFI	araignée ARAIGNEE
training_C3_spider_snail	spider	RC3	d	araignéeC3 araignée_C3_ESCARGOT	araignée ARAIGNEE
training_C4_spider_no mouthing	spider	RC4	d	araignéeC4 araignée_C4_NOLAB	araignée ARAIGNEE
training_C5_no manual sign_spider	spider	RC5	d	araignéeC5 nosign_C5_ARAIGNEE	araignée ARAIGNEE
training_C1_spider_spider	belt	NC1	m	araignéeC1 araignée_C1_ARAIGNEE	ceinture CEINTURE
training_C2_spider_tufi(PW)	knife	NC2	m	araignéeC2 araignée_C2_ITUFI	couteau COUTEAU
training_C3_spider_snail	car	NC3	m	araignéeC3 araignée_C3_ESCARGOT	voiture VOITURE
training_C4_spider_no mouthing	plate	NC4	m	araignéeC4 araignée_C4_NOLAB	assiette ASSIETTE
training_C5_no manual sign_spider	pen	NC5	m	araignéeC5 nosign_C5_ARAIGNEE	stylo STYLO
training_C1_plate_plate	plate	RC1	d	assietteC1 assiette_C1_ASSIETTE	assiette ASSIETTE
training_C2_plate_voubure(PW)	plate	RC2	d	assietteC2 assiette_C2_VOUBURE	assiette ASSIETTE
training_C3_plate_cooking pot	plate	RC3	d	assietteC3 assiette_C3_MARMITE	assiette ASSIETTE
training_C4_plate_no mouthing	plate	RC4	d	assietteC4 assiette_C4_NOLAB	assiette ASSIETTE
training_C5_no manual sign_plate	plate	RC5	d	assietteC5 nosign_C5_ASSIETTE	assiette ASSIETTE
training_C1_plate_plate	spider	NC1	m	assietteC1 assiette_C1_ASSIETTE	araignée ARAIGNEE
training_C2_plate_voubure(PW)	cat	NC2	m	assietteC2 assiette_C2_VOUBURE	chat CHAT
training_C3_plate_cooking pot	scooter	NC3	m	assietteC3 assiette_C3_MARMITE	trottinette TROTTINETTE
training_C4_plate_no mouthing	pen	NC4	m	assietteC4 assiette_C4_NOLAB	stylo STYLO
training_C5_no manual sign_plate	car	NC5	m	assietteC5 nosign_C5_ASSIETTE	voiture VOITURE
training_C1_belt_belt	belt	RC1	d	ceintureC1 ceinture_C1_CEINTURE	ceinture CEINTURE
training_C2_belt_fomil(PW)	belt	RC2	d	ceintureC2 ceinture_C2_FOMIL	ceinture CEINTURE
training_C3_belt_suspender	belt	RC3	d	ceintureC3 ceinture_C3_BRETELLE	ceinture CEINTURE
training_C4_belt_no mouthing	belt	RC4	d	ceintureC4 ceinture_C4_NOLAB	ceinture CEINTURE
training_C5_no manual sign_belt	belt	RC5	d	ceintureC5 nosign_C5_CEINTURE	ceinture CEINTURE
training_C1_belt_belt	spider	NC1	m	ceintureC1 ceinture_C1_CEINTURE	araignée ARAIGNEE
training_C2_belt_fomil(PW)	scooter	NC2	m	ceintureC2 ceinture_C2_FOMIL	trottinette TROTTINETTE
training_C3_belt_suspender	glass	NC3	m	ceintureC3 ceinture_C3_BRETELLE	verre VERRE
training_C4_belt_no mouthing	knife	NC4	m	ceintureC4 ceinture_C4_NOLAB	couteau COUTEAU
training_C5_no manual sign_belt	cat	NC5	m	ceintureC5 nosign_C5_CEINTURE	chat CHAT
training_C1_cat_cat	cat	RC1	d	chatC1 chat_C1_CHAT	chat CHAT
training_C2_cat_bope(PW)	cat	RC2	d	chatC2 chat_C2_BOPE	chat CHAT
training_C3_cat_fly	cat	RC3	d	chatC3 chat_C3_MOUCHE	chat CHAT
training_C4_cat_no mouthing	cat	RC4	d	chatC4 chat_C4_NOLAB	chat CHAT
training_C5_no manual sign_cat	cat	RC5	d	chatC5 nosign_C5_CHAT	chat CHAT
training_C1_cat_cat	scarf	NC1	m	chatC1 chat_C1_CHAT	écharpe ECHARPE
training_C2_cat_bope(PW)	knife	NC2	m	chatC2 chat_C2_BOPE	couteau COUTEAU
training_C3_cat_fly	car	NC3	m	chatC3 chat_C3_MOUCHE	voiture VOITURE
training_C4_cat_no mouthing	belt	NC4	m	chatC4 chat_C4_NOLAB	ceinture CEINTURE
training_C5_no manual sign_cat	plate	NC5	m	chatC5 nosign_C5_CHAT	assiette ASSIETTE
training_C1_knife_knife	knife	RC1	d	couteauC1 couteau_C1_COUTEAU	couteau COUTEAU
training_C2_knife_ponfi(PW)	knife	RC2	d	couteauC2 couteau_C2_PONFI	couteau COUTEAU
training_C3_knife_egg beater	knife	RC3	d	couteauC3 couteau_C3_BATTEUR	couteau COUTEAU
training_C4_knife_no mouthing	knife	RC4	d	couteauC4 couteau_C4_NOLAB	couteau COUTEAU
training_C5_no manual sign_knife	knife	RC5	d	couteauC5 nosign_C5_COUTEAU	couteau COUTEAU
training_C1_knife_knife	cat	NC1	m	couteauC1 couteau_C1_COUTEAU	chat CHAT
training_C2_knife_ponfi(PW)	scooter	NC2	m	couteauC2 couteau_C2_PONFI	trottinette TROTTINETTE
training_C3_knife_egg beater	belt	NC3	m	couteauC3 couteau_C3_BATTEUR	ceinture CEINTURE
training_C4_knife_no mouthing	car	NC4	m	couteauC4 couteau_C4_NOLAB	voiture VOITURE
training_C5_no manual sign_knife	spider	NC5	m	couteauC5 nosign_C5_COUTEAU	araignée ARAIGNEE
training_C1_scarf_scarf	scarf	RC1	d	écharpeC1 écharpe_C1_ECHARPE	écharpe ECHARPE
training_C2_scarf_ofouche(PW)	scarf	RC2	d	écharpeC2 écharpe_C2_OFOUCHE	écharpe ECHARPE
training_C3_scarf_leggin	scarf	RC3	d	écharpeC3 écharpe_C3_COLLANT	écharpe ECHARPE
training_C4_scarf_no mouthing	scarf	RC4	d	écharpeC4 écharpe_C4_NOLAB	écharpe ECHARPE
training_C5_no manual sign_scarf	scarf	RC5	d	écharpeC5 nosign_C5_ECHARPE	écharpe ECHARPE
training_C1_scarf_scarf	car	NC1	m	écharpeC1 écharpe_C1_ECHARPE	voiture VOITURE
training_C2_scarf_ofouche(PW)	spider	NC2	m	écharpeC2 écharpe_C2_OFOUCHE	araignée ARAIGNEE
training_C3_scarf_leggin	knife	NC3	m	écharpeC3 écharpe_C3_COLANT	couteau COUTEAU
training_C4_scarf_no mouthing	plate	NC4	m	écharpeC4 écharpe_C4_NOLAB	assiette ASSIETTE
training_C5_no manual sign_scarf	glass	NC5	m	écharpeC5 nosign_C5_ECHARPE	verre VERRE
training_C1_pen_pen	pen	RC1	d	styloC1 stylo_C1_STYLO	stylo STYLO
training_C2_pen_moma(PW)	pen	RC2	d	styloC2 stylo_C2_MOMA	stylo STYLO
training_C3_pen_compass	pen	RC3	d	styloC3 stylo_C3_COMPAS	stylo STYLO
training_C4_pen_no mouthing	pen	RC4	d	styloC4 stylo_C4_NOLAB	stylo STYLO
training_C5_no manual sign_pen	pen	RC5	d	styloC5 nosign_C5_STYLO	stylo STYLO
training_C1_pen_pen	knife	NC1	m	styloC1 stylo_C1_STYLO	couteau COUTEAU
training_C2_pen_moma(PW)	glass	NC2	m	styloC2 stylo_C2_MOMA	verre VERRE
training_C3_pen_compass	cat	NC3	m	styloC3 stylo_C3_COMPAS	chat CHAT
training_C4_pen_no mouthing	scarf	NC4	m	styloC4 stylo_C4_NOLAB	écharpe ECHARPE
training_C5_no manual sign_pen	scooter	NC5	m	styloC5 nosign_C5_STYLO	trottinette TROTTINETTE
training_C1_scooter_scooter	scooter	RC1	d	trottinetteC1 trotinette_C1_TROTINETTE	trottinette TROTTINETTE
training_C2_scooter_loubifère(PW)	scooter	RC2	d	trottinetteC2 trotinette_C2_LOUBIFèRE	trottinette TROTTINETTE
training_C3_scooter_ambulance	scooter	RC3	d	trottinetteC3 trotinette_C3_AMBULANCE	trottinette TROTTINETTE
training_C4_scooter_no mouthing	scooter	RC4	d	trottinetteC4 trotinette_C4_NOLAB	trottinette TROTTINETTE
training_C5_no manual sign_scooter	scooter	RC5	d	trottinetteC5 nosign_C5_TROTINETTE	trottinette TROTTINETTE
training_C1_scooter_scooter	pen	NC1	m	trottinetteC1 trotinette_C1_TROTINETTE	stylo STYLO
training_C2_scooter_loubifère(PW)	belt	NC2	m	trottinetteC2 trotinette_C2_LOUBIFèRE	ceinture CEINTURE
training_C3_scooter_ambulance	scarf	NC3	m	trottinetteC3 trotinette_C3_AMBULANCE	écharpe ECHARPE
training_C4_scooter_no mouthing	plate	NC4	m	trottinetteC4 trotinette_C4_NOLAB	assiette ASSIETTE
training_C5_no manual sign_scooter	glass	NC5	m	trottinetteC5 nosign_C5_TROTINETTE	verre VERRE
training_C1_glass_glass	glass	RC1	d	verreC1 verre_C1_VERRE	verre VERRE
training_C2_glass_murpe(PW)	glass	RC2	d	verreC2 verre_C2_MURPE	verre VERRE
training_C3_glass_ladle	glass	RC3	d	verreC3 verre_C3_LOUCHE	verre VERRE
training_C4_glass_no mouthing	glass	RC4	d	verreC4 verre_C4_NOLAB	verre VERRE
training_C5_no manual sign_glass	glass	RC5	d	verreC5 nosigne_C5_VERRE	verre VERRE
training_C1_glass_glass	pen	NC1	m	verreC1 verre_C1_VERRE	stylo STYLO
training_C2_glass_murpe(PW)	cat	NC2	m	verreC2 verre_C2_MURPE	chat CHAT
training_C3_glass_ladle	scarf	NC3	m	verreC3 verre_C3_LOUCHE	écharpe ECHARPE
training_C4_glass_no mouthing	scooter	NC4	m	verreC4 verre_C4_NOLAB	trottinette TROTTINETTE
training_C5_no manual sign_glass	belt	NC5	m	verreC5 nosigne_C5_VERRE	ceinture CEINTURE
training_C1_car_car	car	RC1	d	voitureC1 voiture_C1_VOITURE	voiture VOITURE
training_C2_car_munelle(PW)	car	RC2	d	voitureC2 voiture_C2_MUNELLE	voiture VOITURE
training_C3_car_rocket	car	RC3	d	voitureC3 voiture_C3_FUSEE	voiture VOITURE
training_C4_car_no mouthing	car	RC4	d	voitureC4 voiture_C4_NOLAB	voiture VOITURE
training_C5_no manual sign_car	car	RC5	d	voitureC5 nosign_C5_VOITURE	voiture VOITURE
training_C1_car_car	glass	NC1	m	voitureC1 voiture_C1_VOITURE	verre VERRE
training_C2_car_munelle(PW)	plate	NC2	m	voitureC2 voiture_C2_MUNELLE	assiette ASSIETTE
training_C3_car_rocket	pen	NC3	m	voitureC3 voiture_C3_FUSEE	stylo STYLO
training_C4_car_no mouthing	spider	NC4	m	voitureC4 voiture_C4_NOLAB	araignée ARAIGNEE
training_C5_no manual sign_car	cat	NC5	m	voitureC5 nosign_C5_VOITURE	chat CHAT
C1_stapler_stapler	stapler	RC1	d	agrafeuseC1 agrafe_C1_AGRAFE	agrapheuse AGRAFEUSE
C2_stapler_toumère(PW)	stapler	RC2	d	agrafeuseC2 agrafe_C2_TOUMèRE	agrapheuse AGRAFEUSE
C3_staper_pin	stapler	RC3	d	agrafeuseC3 agrafe_C3_PUNAISE	agrapheuse AGRAFEUSE
C4_stapler_no mouthing	stapler	RC4	d	agrafeuseC4 agrafe_C4_NOLAB	agrapheuse AGRAFEUSE
C5_no manual sign_stapler	stapler	RC5	d	agrafeuseC5 nosign_C5_AGRAFE	agrapheuse AGRAFEUSE
C1_stapler_stapler	boot	NC1	m	agrafeuseC1 agrafe_C1_AGRAFE	botte BOTTE
C2_stapler_toumère(PW)	horse	NC2	m	agrafeuseC2 agrafe_C2_TOUMèRE	cheval CHEVAL
C3_staper_pin	apple	NC3	m	agrafeuseC3 agrafe_C3_PUNAISE	pomme POMME
C4_stapler_no mouthing	spoon	NC4	m	agrafeuseC4 agrafe_C4_NOLAB	cuillère CUILLERE
C5_no manual sign_stapler	hen	NC5	m	agrafeuseC5 nosign_C5_AGRAFE	poule POULE
C1_pineapple_pineapple	pineapple	RC1	d	ananasC1 ananas_C1_ANANAS	ananas ANANAS
C2_pineapple	pineapple	RC2	d	ananasC2 ananas_C1_ANANAS	ananas ANANAS
C3_pineapple_grapefruit	pineapple	RC3	d	ananasC3 ananas_C3_PAMPLEMOUSSE	ananas ANANAS
C4_pineapple_no mouthing	pineapple	RC4	d	ananasC4 ananas_C4_NOLAB	ananas ANANAS
C5_no manual sign_pineapple	pineapple	RC5	d	ananasC5 nosign_C5_ANANAS	ananas ANANAS
C1_pineapple_pineapple	dog	NC1	m	ananasC1 ananas_C1_ANANAS	chien CHIEN
C2_pineapple	dress	NC2	m	ananasC2 ananas_C1_ANANAS	robe ROBE
C3_pineapple_grapefruit	pencil	NC3	m	ananasC3 ananas_C3_PAMPLEMOUSSE	crayon CRAYON
C4_pineapple_no mouthing	table	NC4	m	ananasC4 ananas_C4_NOLAB	table TABLE
C5_no manual sign_pineapple	sheep	NC5	m	ananasC5 nosign_C5_ANANAS	mouton MOUTON
C1_artichoke_artichoke	artichoke	RC1	d	artichautC1 artichaut_C1_ARTICHAUT	artichaut ARTICHAUT
C2_artichoke_ituli(PW)	artichoke	RC2	d	artichautC2 artichaut_C2_ITULI	artichaut ARTICHAUT
C3_artichoke_potato	artichoke	RC3	d	artichautC3 artichaut_C3_POMME DE TERRE	artichaut ARTICHAUT
C4_artichoke_no mouthing	artichoke	RC4	d	artichautC4 artichaut_C4_NOLAB	artichaut ARTICHAUT
C5_no manual sign_artichoke	artichoke	RC5	d	artichautC5 nosign_C5_ARTICHAUT	artichaut ARTICHAUT
C1_artichoke_artichoke	mouse	NC1	m	artichautC1 artichaut_C1_ARTICHAUT	souris SOURIS
C2_artichoke_ituli(PW)	gloves	NC2	m	artichautC2 artichaut_C2_ITULI	gants GANTS
C3_artichoke_potato	stapler	NC3	m	artichautC3 artichaut_C3_POMME DE TERRE	agrapheuse AGRAFEUSE
C4_artichoke_no mouthing	snake	NC4	m	artichautC4 artichaut_C4_NOLAB	serpent SERPENT
C5_no manual sign_artichoke	shirt	NC5	m	artichautC5 nosign_C5_ARTICHAUT	chemise CHEMISE
C1_asparagus_asparagus	asparagus	RC1	d	aspergeC1 asperge_C1_ASPERGE	asperge ASPERGE
C2_asparagus_igate(PW)	asparagus	RC2	d	aspergeC2 asperge_C2_IGATE	asperge ASPERGE
C3_asparagus_endive	asparagus	RC3	d	aspergeC3 asperge_C3_ENDIVE	asperge ASPERGE
C4_asparagus_no mouthing	asparagus	RC4	d	aspergeC4 asperge_C4_NOLAB	asperge ASPERGE
C5_no manual sign_asparagus	asparagus	RC5	d	aspergeC5 nosign_C5_ASPERGE	asperge ASPERGE
C1_asparagus_asparagus	cow	NC1	m	aspergeC1 asperge_C1_ASPERGE	vache VACHE
C2_asparagus_igate(PW)	shoes	NC2	m	aspergeC2 asperge_C2_IGATE	chaussure CHAUSSURE
C3_asparagus_endive	fork	NC3	m	aspergeC3 asperge_C3_ENDIVE	fourchette FOURCHETTE
C4_asparagus_no mouthing	bear	NC4	m	aspergeC4 asperge_C4_NOLAB	ours OURS
C5_no manual sign_asparagus	pants	NC5	m	aspergeC5 nosign_C5_ASPERGE	pantalon PANTALON
C1_boot_boot	boot	RC1	d	botteC1 botte_C1_BOTTE	botte BOTTE
C2_boot_rile(PW)	boot	RC2	d	botteC2 botte_C2_RILE	botte BOTTE
C3_boot_flipflop	boot	RC3	d	botteC3 botte_C3_TONG	botte BOTTE
C4_boot_no mouthing	boot	RC4	d	botteC4 botte_C4_NOLAB	botte BOTTE
C5_mo manual sign_boot	boot	RC5	d	botteC5 nosign_C5_BOTTE	botte BOTTE
C1_boot_boot	lio,	NC1	m	botteC1 botte_C1_BOTTE	lion LION
C2_boot_rile(PW)	tomato	NC2	m	botteC2 botte_C2_RILE	tomate TOMATE
C3_boot_flipflop	pencil	NC3	m	botteC3 botte_C3_TONG	crayon CRAYON
C4_boot_no mouthing	elefant	NC4	m	botteC4 botte_C4_NOLAB	éléphant ELEPHANT
C5_mo manual sign_boot	cherry	NC5	m	botteC5 nosign_C5_BOTTE	cerise CERISE
C1_cherry_cherry	cherry	RC1	d	ceriseC1 cerise_C1_CERISE	cerise CERISE
C2_cherry_relif(PW)	cherry	RC2	d	ceriseC2 cerise_C2_RELIF	cerise CERISE
C3_cherry_banana	cherry	RC3	d	ceriseC3 cerise_C3_BANANE	cerise CERISE
C4_cherry_no mouthing	cherry	RC4	d	ceriseC4 cerise_C4_NOLAB	cerise CERISE
C5_no manual sign_cherry	cherry	RC5	d	ceriseC5 nosign_C5_CERISE	cerise CERISE
C1_cherry_cherry	butterfly	NC1	m	ceriseC1 cerise_C1_CERISE	papillon PAPILLON
C2_cherry_relif(PW)	stapler	NC2	m	ceriseC2 cerise_C2_RELIF	pull PULL
C3_cherry_banana	sweater	NC3	m	ceriseC3 cerise_C3_BANANE	agrapheuse AGRAFEUSE
C4_cherry_no mouthing	spoon	NC4	m	ceriseC4 cerise_C4_NOLAB	cuillère CUILLERE
C5_no manual sign_cherry	hat	NC5	m	ceriseC5 nosign_C5_CERISE	chapeau CHAPEAU
C1_hat_hat	hat	RC1	d	chapeauC1 chapeau_C1_CHAPEAU	chapeau CHAPEAU
C2_hat_finon(PW)	hat	RC2	d	chapeauC2 chapeau_C2_FINON	chapeau CHAPEAU
C3_hat_clip	hat	RC3	d	chapeauC3 chapeau_C3_BARETTE	chapeau CHAPEAU
C4_hat_no mouthing	hat	RC4	d	chapeauC4 chapeau_C4_NOLAB	chapeau CHAPEAU
C5_no manual sign_hat	hat	RC5	d	chapeauC5 nosign_C5_CHAPEAU	chapeau CHAPEAU
C1_hat_hat	giraffe	NC1	m	chapeauC1 chapeau_C1_CHAPEAU	girafe GIRAFE
C2_hat_finon(PW)	grape	NC2	m	chapeauC2 chapeau_C2_FINON	raisin RAISIN
C3_hat_clip	fork	NC3	m	chapeauC3 chapeau_C3_BARETTE	fourchette FOURCHETTE
C4_hat_no mouthing	goat	NC4	m	chapeauC4 chapeau_C4_NOLAB	chèvre CHEVRE
C5_no manual sign_hat	salad	NC5	m	chapeauC5 nosign_C5_CHAPEAU	salade SALADE
C1_sock_sock	sock	RC1	d	chaussetteC1 chaussette_C1_CHAUSSETTE	chaussette CHAUSSETTE
C2_sock_udoume(PW)	sock	RC2	d	chaussetteC2 chaussette_C2_UDOUME	chaussette CHAUSSETTE
C3_sock_underpants	sock	RC3	d	chaussetteC3 chaussette_C3_CALECON	chaussette CHAUSSETTE
C4_sock_no mouthing	sock	RC4	d	chaussetteC4 chaussette_C4_NOLAB	chaussette CHAUSSETTE
C5_no manual sign_sock	sock	RC5	d	chaussetteC5 nosign_C5_CHAUSSETTE	chaussette CHAUSSETTE
C1_sock_sock	mouse	NC1	m	chaussetteC1 chaussette_C1_CHAUSSETTE	souris SOURIS
C2_sock_udoume(PW)	apple	NC2	m	chaussetteC2 chaussette_C2_UDOUME	pomme POMME
C3_sock_underpants	table	NC3	m	chaussetteC3 chaussette_C3_CALECON	table TABLE
C4_sock_no mouthing	asparagus	NC4	m	chaussetteC4 chaussette_C4_NOLAB	asperge ASPERGE
C5_no manual sign_sock	spoon	NC5	m	chaussetteC5 nosign_C5_CHAUSSETTE	cuillère CUILLERE
C1_shoe_shoe	shoes	RC1	d	chaussureC1 chaussure_C1_CHAUSSURE	chaussure CHAUSSURE
C2_shoe_sapal(PW)	shoes	RC2	d	chaussureC2 chaussure_C2_SAPAL	chaussure CHAUSSURE
C3_shoe_slipper	shoes	RC3	d	chaussureC3 chaussure_C3_PANTOUFLE	chaussure CHAUSSURE
C4_shoe_no mouthing	shoes	RC4	d	chaussureC4 chaussure_C4_NOLAB	chaussure CHAUSSURE
C5_no manual sign_shoe	shoes	RC5	d	chaussureC5 nosign_C5_CHAUSSURE	chaussure CHAUSSURE
C1_shoe_shoe	cow	NC1	m	chaussureC1 chaussure_C1_CHAUSSURE	vache VACHE
C2_shoe_sapal(PW)	tomato	NC2	m	chaussureC2 chaussure_C2_SAPAL	tomate TOMATE
C3_shoe_slipper	pencil	NC3	m	chaussureC3 chaussure_C3_PANTOUFLE	crayon CRAYON
C4_shoe_no mouthing	dog	NC4	m	chaussureC4 chaussure_C4_NOLAB	chien CHIEN
C5_no manual sign_shoe	cherry	NC5	m	chaussureC5 nosign_C5_CHAUSSURE	cerise CERISE
C1_shirt_shirt	shirt	RC1	d	chemiseC1 chemise_C1_CHEMISE	chemise CHEMISE
C2_shirt_bufèle(PW)	shirt	RC2	d	chemiseC2 chemise_C2_BUFèLE	chemise CHEMISE
C3_shirt_scarfe	shirt	RC3	d	chemiseC3 chemise_C3_FOULARD	chemise CHEMISE
C4_shirt_no mouthing	shirt	RC4	d	chemiseC4 chemise_C3_NOLAB	chemise CHEMISE
C5_no manual sign_shirt	shirt	RC5	d	chemiseC5 nosign_C5_CHEMISE	chemise CHEMISE
C1_shirt_shirt	snake	NC1	m	chemiseC1 chemise_C1_CHEMISE	serpent SERPENT
C2_shirt_bufèle(PW)	strawberry	NC2	m	chemiseC2 chemise_C2_BUFèLE	fraise FRAISE
C3_shirt_scarfe	stapler	NC3	m	chemiseC3 chemise_C3_FOULARD	agrapheuse AGRAFEUSE
C4_shirt_no mouthing	fork	NC4	m	chemiseC4 chemise_C3_NOLAB	fourchette FOURCHETTE
C5_no manual sign_shirt	sheep	NC5	m	chemiseC5 nosign_C5_CHEMISE	mouton MOUTON
C1_horse_horse	horse	RC1	d	chevalC1 cheval_C1_CHEVAL	cheval CHEVAL
C2_horse_michi(PW)	horse	RC2	d	chevalC2 cheval_C2_MICHI	cheval CHEVAL
C3_horse_fish	horse	RC3	d	chevalC3 cheval_C3_POISSON	cheval CHEVAL
C4_horse_no mouthing	horse	RC4	d	chevalC4 cheval_C4_NOLAB	cheval CHEVAL
C5_no manual sign_horse	horse	RC5	d	chevalC5 nosign_C5_CHEVAL	cheval CHEVAL
C1_horse_horse	grape	NC1	m	chevalC1 cheval_C1_CHEVAL	raisin RAISIN
C2_horse_michi(PW)	gloves	NC2	m	chevalC2 cheval_C2_MICHI	gants GANTS
C3_horse_fish	table	NC3	m	chevalC3 cheval_C3_POISSON	table TABLE
C4_horse_no mouthing	salad	NC4	m	chevalC4 cheval_C4_NOLAB	salade SALADE
C5_no manual sign_horse	skirt	NC5	m	chevalC5 nosign_C5_CHEVAL	jupe JUPE
C1_goat_goat	goat	RC1	d	chèvreC1 chèvre_C1_CHEVRE	chèvre CHEVRE
C2_goat_morpe(PW)	goat	RC2	d	chèvreC2 chèvre_C2_MORPE	chèvre CHEVRE
C3_goat_tiger	goat	RC3	d	chèvreC3 chèvre_C3_TIGRE	chèvre CHEVRE
C4_goat_no lab	goat	RC4	d	chèvreC4 chèvre_C4_NOLAB	chèvre CHEVRE
C5_no manual sign_goat	goat	RC5	d	chèvreC5 nosign_C5_CHEVRE	chèvre CHEVRE
C1_goat_goat	pineapple	NC1	m	chèvreC1 chèvre_C1_CHEVRE	ananas ANANAS
C2_goat_morpe(PW)	sock	NC2	m	chèvreC2 chèvre_C2_MORPE	chaussette CHAUSSETTE
C3_goat_tiger	stapler	NC3	m	chèvreC3 chèvre_C3_TIGRE	agrapheuse AGRAFEUSE
C4_goat_no lab	lemon	NC4	m	chèvreC4 chèvre_C4_NOLAB	citron CITRON
C5_no manual sign_goat	dress	NC5	m	chèvreC5 nosign_C5_CHEVRE	robe ROBE
C1_dog_dog	dog	RC1	d	chienC1 chien_C1_CHIEN	chien CHIEN
C2_dog_guile(PW)	dog	RC2	d	chienC2 chien_C2_GUILE	chien CHIEN
C3_dog_rat	dog	RC3	d	chienC3 chien_C3_RAT	chien CHIEN
C4_dog_no mouthing	dog	RC4	d	chienC4 chien_C4_NOLAB	chien CHIEN
C5_no manual sign_dog	dog	RC5	d	chienC5 nosign_C5_CHIEN	chien CHIEN
C1_dog_dog	leek	NC1	m	chienC1 chien_C1_CHIEN	poireau POIREAU
C2_dog_guile(PW)	shirt	NC2	m	chienC2 chien_C2_GUILE	chemise CHEMISE
C3_dog_rat	pencil	NC3	m	chienC3 chien_C3_RAT	crayon CRAYON
C4_dog_no mouthing	artichoke	NC4	m	chienC4 chien_C4_NOLAB	artichaut ARTICHAUT
C5_no manual sign_dog	boot	NC5	m	chienC5 nosign_C5_CHIEN	botte BOTTE
C1_lemon_lemon	lemon	RC1	d	citronC1 citron_C1_CITRON	citron CITRON
C2_lemon_lofi(PW)	lemon	RC2	d	citronC2 citron_C2_LOFI	citron CITRON
C3_lemon_orange	lemon	RC3	d	citronC3 citron_C3_ORANGE	citron CITRON
C4_lemon_no mouthing	lemon	RC4	d	citronC4 citron_C4_NOLAB	citron CITRON
C5_no manual sign_lemon	lemon	RC5	d	citronC5 nosign_C5_CITRON	citron CITRON
C1_lemon_lemon	horse	NC1	m	citronC1 citron_C1_CITRON	cheval CHEVAL
C2_lemon_lofi(PW)	shoes	NC2	m	citronC2 citron_C2_LOFI	chaussure CHAUSSURE
C3_lemon_orange	skirt	NC3	m	citronC3 citron_C3_ORANGE	jupe JUPE
C4_lemon_no mouthing	spoon	NC4	m	citronC4 citron_C4_NOLAB	cuillère CUILLERE
C5_no manual sign_lemon	hen	NC5	m	citronC5 nosign_C5_CITRON	poule POULE
C1_pencil_pencil	pencil	RC1	d	crayonC1 crayon_C1_CRAYON	crayon CRAYON
C2_pencil_bida(PW)	pencil	RC2	d	crayonC2 crayon_C2_BIDA	crayon CRAYON
C3_pencil_scissors	pencil	RC3	d	crayonC3 crayon_C3_CISEAUX	crayon CRAYON
C4_pencil_no mouthing	pencil	RC4	d	crayonC4 crayon_C4_NOLAB	crayon CRAYON
C5_no manual sign_pencil	pencil	RC5	d	crayonC5 nosign_C5_CRAYON	crayon CRAYON
C1_pencil_pencil	bear	NC1	m	crayonC1 crayon_C1_CRAYON	ours OURS
C2_pencil_bida(PW)	bean	NC2	m	crayonC2 crayon_C2_BIDA	haricot HARICOT
C3_pencil_scissors	sock	NC3	m	crayonC3 crayon_C3_CISEAUX	chaussette CHAUSSETTE
C4_pencil_no mouthing	fork	NC4	m	crayonC4 crayon_C4_NOLAB	fourchette FOURCHETTE
C5_no manual sign_pencil	giraffe	NC5	m	crayonC5 nosign_C5_CRAYON	girafe GIRAFE
C1_spoon_spoon	spoon	RC1	d	cuillèreC1 cuillère_C1_CUILLERE	cuillère CUILLERE
C2_spoon_moful(PW)	spoon	RC2	d	cuillèreC2 cuillère_C2_MOFUL	cuillère CUILLERE
C3_spoon_strainer	spoon	RC3	d	cuillèreC3 cuillère_C3_PASSOIRE	cuillère CUILLERE
C4_spoon_no mouthing	spoon	RC4	d	cuillèreC4 cuillère_C4_NOLAB	cuillère CUILLERE
C5_no manual sign_spoon	spoon	RC5	d	cuillèreC5 nosign_C5_CUILLERE	cuillère CUILLERE
C1_spoon_spoon	lion	NC1	m	cuillèreC1 cuillère_C1_CUILLERE	lion LION
C2_spoon_moful(PW)	asparagus	NC2	m	cuillèreC2 cuillère_C2_MOFUL	asperge ASPERGE
C3_spoon_strainer	pants	NC3	m	cuillèreC3 cuillère_C3_PASSOIRE	pantalon PANTALON
C4_spoon_no mouthing	elefant	NC4	m	cuillèreC4 cuillère_C4_NOLAB	éléphant ELEPHANT
C5_no manual sign_spoon	leek	NC5	m	cuillèreC5 nosign_C5_CUILLERE	poireau POIREAU
C1_elefant_elefant	elefant	RC1	d	éléphantC1 éléphant_C1_ELEPHANT	éléphant ELEPHANT
C2_elefant_aboura(PW)	elefant	RC2	d	éléphantC2 éléphant_C2_ABOURA	éléphant ELEPHANT
C3_elefant_kangaroo	elefant	RC3	d	éléphantC3 éléphant_C3_KANGOUROU	éléphant ELEPHANT
C4_elefant_no mouthing	elefant	RC4	d	éléphantC4 éléphant_C4_NOLAB	éléphant ELEPHANT
C5_no manual sign_elefant	elefant	RC5	d	éléphantC5 nosign_C5_ELEPHANT	éléphant ELEPHANT
C1_elefant_elefant	lemon	NC1	m	éléphantC1 éléphant_C1_ELEPHANT	citron CITRON
C2_elefant_aboura(PW)	hat	NC2	m	éléphantC2 éléphant_C2_ABOURA	chapeau CHAPEAU
C3_elefant_kangaroo	pencil	NC3	m	éléphantC3 éléphant_C3_KANGOUROU	crayon CRAYON
C4_elefant_no mouthing	spoon	NC4	m	éléphantC4 éléphant_C4_NOLAB	cuillère CUILLERE
C5_no manual sign_elefant	skirt	NC5	m	éléphantC5 nosign_C5_ELEPHANT	jupe JUPE
C1_fork_fork	fork	RC1	d	fourchetteC1 fourchette_C1_FOURCHETTE	fourchette FOURCHETTE
C2_fork_bégade(PW)	fork	RC2	d	fourchetteC2 fourchette_C2_BéGADE	fourchette FOURCHETTE
C3_fork_carafe	fork	RC3	d	fourchetteC3 fourchette_C3_CARAFE	fourchette FOURCHETTE
C4_fork_no mouthing	fork	RC4	d	fourchetteC4 fourchette_C4_NOLAB	fourchette FOURCHETTE
C5_no manual sign_fork	fork	RC5	d	fourchetteC5 nosign_C5_FOURCHETTE	fourchette FOURCHETTE
C1_fork_fork	strawberry	NC1	m	fourchetteC1 fourchette_C1_FOURCHETTE	fraise FRAISE
C2_fork_bégade(PW)	sweater	NC2	m	fourchetteC2 fourchette_C2_BéGADE	pull PULL
C3_fork_carafe	goat	NC3	m	fourchetteC3 fourchette_C3_CARAFE	chèvre CHEVRE
C4_fork_no mouthing	butterfly	NC4	m	fourchetteC4 fourchette_C4_NOLAB	papillon PAPILLON
C5_no manual sign_fork	pineapple	NC5	m	fourchetteC5 nosign_C5_FOURCHETTE	ananas ANANAS
C1_strawberry_strawberry	strawberry	RC1	d	fraiseC1 fraise_C1_FRAISE	fraise FRAISE
C2_strawberry_mutre(PW)	strawberry	RC2	d	fraiseC2 fraise_C2_MUTRE	fraise FRAISE
C3_strawberry_pear	strawberry	RC3	d	fraiseC3 fraise_C3_POIRE	fraise FRAISE
C4_strawberry_no mouthing	strawberry	RC4	d	fraiseC4 fraise_C4_NOLAB	fraise FRAISE
C5_no mouthing sign_strawberry	strawberry	RC5	d	fraiseC5 nosign_C5_FRAISE	fraise FRAISE
C1_strawberry_strawberry	dog	NC1	m	fraiseC1 fraise_C1_FRAISE	chien CHIEN
C2_strawberry_mutre(PW)	gloves	NC2	m	fraiseC2 fraise_C2_MUTRE	gants GANTS
C3_strawberry_pear	stapler	NC3	m	fraiseC3 fraise_C3_POIRE	agrapheuse AGRAFEUSE
C4_strawberry_no mouthing	butterfly	NC4	m	fraiseC4 fraise_C4_NOLAB	papillon PAPILLON
C5_no mouthing sign_strawberry	mouse	NC5	m	fraiseC5 nosign_C5_FRAISE	souris SOURIS
C1_glove_glove	gloves	RC1	d	gantC1 gant_C1_GANT	gants GANTS
C2_glove_dirne(PW)	gloves	RC2	d	gantC2 gant_C2_DIRNE	gants GANTS
C3_glove_short	gloves	RC3	d	gantC3 gant_C3_SHORT	gants GANTS
C4_glove_no mouthing	gloves	RC4	d	gantC4 gant_C4_NOLAB	gants GANTS
C5_no manual sign_glove	gloves	RC5	d	gantC5 nosign_C5_GANT	gants GANTS
C1_glove_glove	horse	NC1	m	gantC1 gant_C1_GANT	cheval CHEVAL
C2_glove_dirne(PW)	tomato	NC2	m	gantC2 gant_C2_DIRNE	tomate TOMATE
C3_glove_short	fork	NC3	m	gantC3 gant_C3_SHORT	fourchette FOURCHETTE
C4_glove_no mouthing	snake	NC4	m	gantC4 gant_C4_NOLAB	serpent SERPENT
C5_no manual sign_glove	art	NC5	m	gantC5 nosign_C5_GANT	artichaut ARTICHAUT
C1_giraffe_giraffe	giraffe	RC1	d	girafeC1 girafe_C1_GIRAFE	girafe GIRAFE
C2_giraffe_gudanle(PW)	giraffe	RC2	d	girafeC2 girafe_C2_GUDANLE	girafe GIRAFE
C3_giraffe_panther	giraffe	RC3	d	girafeC3 girafe_C3_PANTHERE	girafe GIRAFE
C4_giraffe_no mouthing	giraffe	RC4	d	girafeC4 girafe_C4_NOLAB	girafe GIRAFE
C5_no manual sign_giraffe	giraffe	RC5	d	girafeC5 nosign_C5_GIRAFE	girafe GIRAFE
C1_giraffe_giraffe	bean	NC1	m	girafeC1 girafe_C1_GIRAFE	haricot HARICOT
C2_giraffe_gudanle(PW)	shirt	NC2	m	girafeC2 girafe_C2_GUDANLE	chemise CHEMISE
C3_giraffe_panther	table	NC3	m	girafeC3 girafe_C3_PANTHERE	table TABLE
C4_giraffe_no mouthing	hat	NC4	m	girafeC4 girafe_C4_NOLAB	chapeau CHAPEAU
C5_no manual sign_giraffe	boot	NC5	m	girafeC5 nosign_C5_GIRAFE	botte BOTTE
C1_bean_bean	bean	RC1	d	haricotC1 haricot_C1_HARICOT	haricot HARICOT
C2_bean_lotafu(PW)	bean	RC2	d	haricotC2 haricot_C2_LOTAFU	haricot HARICOT
C3_bean_eggplant	bean	RC3	d	haricotC3 haricot_C3_AUBERGINE	haricot HARICOT
C4_bean_no mouthing	bean	RC4	d	haricotC4 haricot_C4_NOLAB	haricot HARICOT
C5_no manual sign_bean	bean	RC5	d	haricotC5 nosign_C5_HARICOT	haricot HARICOT
C1_bean_bean	cow	NC1	m	haricotC1 haricot_C1_HARICOT	vache VACHE
C2_bean_lotafu(PW)	shoes	NC2	m	haricotC2 haricot_C2_LOTAFU	chaussure CHAUSSURE
C3_bean_eggplant	sheep	NC3	m	haricotC3 haricot_C3_AUBERGINE	mouton MOUTON
C4_bean_no mouthing	dress	NC4	m	haricotC4 haricot_C4_NOLAB	robe ROBE
C5_no manual sign_bean	bear	NC5	m	haricotC5 nosign_C5_HARICOT	ours OURS
C1_skirt_skirt	skirt	RC1	d	jupeC1 jupe_C1_JUPE	jupe JUPE
C2_skirt_bade(PW)	skirt	RC2	d	jupeC2 jupe_C2_BADE	jupe JUPE
C3_skirt_jacket	skirt	RC3	d	jupeC3 jupe_C3_VESTE	jupe JUPE
C4_skirt_no mouthing	skirt	RC4	d	jupeC4 jupe_C4_NOLAB	jupe JUPE
C5_no manual sign_skirt	skirt	RC5	d	jupeC5 nosign_C5_JUPE	jupe JUPE
C1_skirt_skirt	hen	NC1	m	jupeC1 jupe_C1_JUPE	poule POULE
C2_skirt_bade(PW)	cherry	NC2	m	jupeC2 jupe_C2_BADE	cerise CERISE
C3_skirt_jacket	lion	NC3	m	jupeC3 jupe_C3_VESTE	lion LION
C4_skirt_no mouthing	goat	NC4	m	jupeC4 jupe_C4_NOLAB	chèvre CHEVRE
C5_no manual sign_skirt	leek	NC5	m	jupeC5 nosign_C5_JUPE	poireau POIREAU
C1_lion_lion	lion	RC1	d	lionC1 lion_C1_LION	lion LION
C2_lion_pao(PW)	lion	RC2	d	lionC2 lion_C2_PAO	lion LION
C3_lion_monkey	lion	RC3	d	lionC3 lion_C3_SINGE	lion LION
C4_lion_no mouthing	lion	RC4	d	lionC4 lion_C4_NOLAB	lion LION
C5_no manual sign_skirt	lion	RC5	d	lionC5 nosign_C5_LION	lion LION
C1_lion_lion	sock	NC1	m	lionC1 lion_C1_LION	chaussette CHAUSSETTE
C2_lion_pao(PW)	grape	NC2	m	lionC2 lion_C2_PAO	raisin RAISIN
C3_lion_monkey	skirt	NC3	m	lionC3 lion_C3_SINGE	jupe JUPE
C4_lion_no mouthing	salad	NC4	m	lionC4 lion_C4_NOLAB	salade SALADE
C5_no manual sign_skirt	pants	NC5	m	lionC5 nosign_C5_LION	pantalon PANTALON
C1_sheep_sheep	sheep	RC1	d	moutonC1 mouton_C1_MOUTON	mouton MOUTON
C2_sheep_chépi(PW)	sheep	RC2	d	moutonC2 mouton_C2_CHéPI	mouton MOUTON
C3_sheep_duck	sheep	RC3	d	moutonC3 mouton_C3_CANARD	mouton MOUTON
C4_sheep_no mouthing	sheep	RC4	d	moutonC4 mouton_C4_NOLAB	mouton MOUTON
C5_no manual sign_sheep	sheep	RC5	d	moutonC5 nosign_C5_MOUTON	mouton MOUTON
C1_sheep_sheep	apple	NC1	m	moutonC1 mouton_C1_MOUTON	pomme POMME
C2_sheep_chépi(PW)	lemon	NC2	m	moutonC2 mouton_C2_CHéPI	citron CITRON
C3_sheep_duck	sweater	NC3	m	moutonC3 mouton_C3_CANARD	pull PULL
C4_sheep_no mouthing	hat	NC4	m	moutonC4 mouton_C4_NOLAB	chapeau CHAPEAU
C5_no manual sign_sheep	pineapple	NC5	m	moutonC5 nosign_C5_MOUTON	ananas ANANAS
C1_bear_bear	bear	RC1	d	oursC1 ours_C1_OURS	ours OURS
C2_bear_ide(PW)	bear	RC2	d	oursC2 ours_C2_IDE	ours OURS
C3_bear_deer	bear	RC3	d	oursC3 ours_C3_CERF	ours OURS
C4_bear_no mouthing	bear	RC4	d	oursC4 ours_C4_NOLAB	ours OURS
C5_no manual sign_bear	bear	RC5	d	oursC5 nosign_C5_OURS	ours OURS
C1_bear_bear	asparagus	NC1	m	oursC1 ours_C1_OURS	asperge ASPERGE
C2_bear_ide(PW)	strawberry	NC2	m	oursC2 ours_C2_IDE	fraise FRAISE
C3_bear_deer	gloves	NC3	m	oursC3 ours_C3_CERF	gants GANTS
C4_bear_no mouthing	shirt	NC4	m	oursC4 ours_C4_NOLAB	chemise CHEMISE
C5_no manual sign_bear	tomato	NC5	m	oursC5 nosign_C5_OURS	tomate TOMATE
C1_pants_pants	pants	RC1	d	pantalonC1 pantalon_C1_PANTALON	pantalon PANTALON
C2_pants_mirafin(PW)	pants	RC2	d	pantalonC2 pantalon_C2_MIRAFIN	pantalon PANTALON
C3_pants_anorak	pants	RC3	d	pantalonC3 pantalon_C3_ANORAK	pantalon PANTALON
C4_pants_no mouthing	pants	RC4	d	pantalonC4 pantalon_C4_NOLAB	pantalon PANTALON
C5_no manual sign_pants	pants	RC5	d	pantalonC5 nosign_C5_PANTALON	pantalon PANTALON
C1_pants_pants	butterfly	NC1	m	pantalonC1 pantalon_C1_PANTALON	papillon PAPILLON
C2_pants_mirafin(PW)	giraffe	NC2	m	pantalonC2 pantalon_C2_MIRAFIN	girafe GIRAFE
C3_pants_anorak	elefant	NC3	m	pantalonC3 pantalon_C3_ANORAK	éléphant ELEPHANT
C4_pants_no mouthing	bean	NC4	m	pantalonC4 pantalon_C4_NOLAB	haricot HARICOT
C5_no manual sign_pants	artichoke	NC5	m	pantalonC5 nosign_C5_PANTALON	artichaut ARTICHAUT
C1_butterfly_butterfly	butterfly	RC1	d	papillonC1 papillon_C1_PAPILLON	papillon PAPILLON
C2_butterfly_dupomu(PW)	butterfly	RC2	d	papillonC2 papillon_C2_DUPOMU	papillon PAPILLON
C3_butterfly_crocodile	butterfly	RC3	d	papillonC3 papillon_C3_CROCODILE	papillon PAPILLON
C4_butterfly_no mouthing	butterfly	RC4	d	papillonC4 papillon_C4_NOLAB	papillon PAPILLON
C5_no manual sign_butterfly	butterfly	RC5	d	papillonC5 nosign_C5_PAPILLON	papillon PAPILLON
C1_butterfly_butterfly	hat	NC1	m	papillonC1 papillon_C1_PAPILLON	chapeau CHAPEAU
C2_butterfly_dupomu(PW)	apple	NC2	m	papillonC2 papillon_C2_DUPOMU	pomme POMME
C3_butterfly_crocodile	cherry	NC3	m	papillonC3 papillon_C3_CROCODILE	cerise CERISE
C4_butterfly_no mouthing	shoes	NC4	m	papillonC4 papillon_C4_NOLAB	chaussure CHAUSSURE
C5_no manual sign_butterfly	boot	NC5	m	papillonC5 nosign_C5_PAPILLON	botte BOTTE
C1_leek_leek	leek	RC1	d	poireauC1 poireau_C1_POIREAU	poireau POIREAU
C2_leek_chirtin(PW)	leek	RC2	d	poireauC2 poireau_C2_CHIRTIN	poireau POIREAU
C3_leek_radish	leek	RC3	d	poireauC3 poireau_C3_RADIS	poireau POIREAU
C4_leek_no mouthing	leek	RC4	d	poireauC4 poireau_C4_NOLAB	poireau POIREAU
C5_no manual sign_leek	leek	RC5	d	poireauC5 nosign_C5_POIREAU	poireau POIREAU
C1_leek_leek	dog	NC1	m	poireauC1 poireau_C1_POIREAU	chien CHIEN
C2_leek_chirtin(PW)	mouse	NC2	m	poireauC2 poireau_C2_CHIRTIN	souris SOURIS
C3_leek_radish	shoes	NC3	m	poireauC3 poireau_C3_RADIS	chaussure CHAUSSURE
C4_leek_no mouthing	dress	NC4	m	poireauC4 poireau_C4_NOLAB	robe ROBE
C5_no manual sign_leek	cow	NC5	m	poireauC5 nosign_C5_POIREAU	vache VACHE
C1_apple_apple	apple	RC1	d	pommeC1 pomme_C1_POMME	pomme POMME
C2_apple_louce(PW)	apple	RC2	d	pommeC2 pomme_C2_LOUCE	pomme POMME
C3_apple_nut	apple	RC3	d	pommeC3 pomme_C3_NOIX	pomme POMME
C4_apple_no mouthing	apple	RC4	d	pommeC4 pomme_C4_NOLAB	pomme POMME
C4_no manual sign_apple	apple	RC5	d	pommeC5 nosign_C5_POMME	pomme POMME
C1_apple_apple	sheep	NC1	m	pommeC1 pomme_C1_POMME	mouton MOUTON
C2_apple_louce(PW)	bear	NC2	m	pommeC2 pomme_C2_LOUCE	ours OURS
C3_apple_nut	sweater	NC3	m	pommeC3 pomme_C3_NOIX	pull PULL
C4_apple_no mouthing	skirt	NC4	m	pommeC4 pomme_C4_NOLAB	jupe JUPE
C4_no manual sign_apple	elefant	NC5	m	pommeC5 nosign_C5_POMME	éléphant ELEPHANT
C1_hen_hen	hen	RC1	d	pouleC1 poule_C1_POULE	poule POULE
C2_hen_life(PW)	hen	RC2	d	pouleC2 poule_C2_LIFE	poule POULE
C3_hen_donkey	hen	RC3	d	pouleC3 poule_C3_ANE	poule POULE
C4_hen_no mouthing	hen	RC4	d	pouleC4 poule_C4_NOLAB	poule POULE
C5_no manual sign_hen	hen	RC5	d	pouleC5 nosign_C5_POULE	poule POULE
C1_hen_hen	lemon	NC1	m	pouleC1 poule_C1_POULE	citron CITRON
C2_hen_life(PW)	pants	NC2	m	pouleC2 poule_C2_LIFE	pantalon PANTALON
C3_hen_donkey	grape	NC3	m	pouleC3 poule_C3_ANE	raisin RAISIN
C4_hen_no mouthing	strawberry	NC4	m	pouleC4 poule_C4_NOLAB	fraise FRAISE
C5_no manual sign_hen	artichoke	NC5	m	pouleC5 nosign_C5_POULE	artichaut ARTICHAUT
C1_sweater_sweater	sweater	RC1	d	pullC1 pull_C1_PULL	pull PULL
C2_sweater_linre(PW)	sweater	RC2	d	pullC2 pull_C2_LINRE	pull PULL
C3_sweater_underpants	sweater	RC3	d	pullC3 pull_C3_SLIP	pull PULL
C4_sweater_no mouthing	sweater	RC4	d	pullC4 pull_C4_NOLAB	pull PULL
C5_no manual sign_sweater	sweater	RC5	d	pullC5 nosign_C5_PULL	pull PULL
C1_sweater_sweater	horse	NC1	m	pullC1 pull_C1_PULL	cheval CHEVAL
C2_sweater_linre(PW)	snake	NC2	m	pullC2 pull_C2_LINRE	serpent SERPENT
C3_sweater_underpants	hen	NC3	m	pullC3 pull_C3_SLIP	poule POULE
C4_sweater_no mouthing	tomato	NC4	m	pullC4 pull_C4_NOLAB	tomate TOMATE
C5_no manual sign_sweater	lemon	NC5	m	pullC5 nosign_C5_PULL	citron CITRON
C1_grape_grape	grape	RC1	d	raisinC1 raisin_C1_RAISIN	raisin RAISIN
C2_grape_soufé(PW)	grape	RC2	d	raisinC2 raisin_C2_SOUFé	raisin RAISIN
C3_grape_raspberry	grape	RC3	d	raisinC3 raisin_C3_FRAMBOISE	raisin RAISIN
C4_grape_no mouthing	grape	RC4	d	raisinC4 raisin_C4_NOLAB	raisin RAISIN
C5_no manual sign_grape	grape	RC5	d	raisinC5 nosign_C5_RAISIN	raisin RAISIN
C1_grape_grape	giraffe	NC1	m	raisinC1 raisin_C1_RAISIN	girafe GIRAFE
C2_grape_soufé(PW)	goat	NC2	m	raisinC2 raisin_C2_SOUFé	chèvre CHEVRE
C3_grape_raspberry	sweater	NC3	m	raisinC3 raisin_C3_FRAMBOISE	pull PULL
C4_grape_no mouthing	boot	NC4	m	raisinC4 raisin_C4_NOLAB	botte BOTTE
C5_no manual sign_grape	sock	NC5	m	raisinC5 nosign_C5_RAISIN	chaussette CHAUSSETTE
C1_dress_dress	dress	RC1	d	robeC1 robe_C1_ROBE	robe ROBE
C2_dress_lije(PW)	dress	RC2	d	robeC2 robe_C2_LIJE	robe ROBE
C3_dress_mitten	dress	RC3	d	robeC3 robe_C3_MOUFLE	robe ROBE
C4_dress_no mouthing	dress	RC4	d	robeC4 robe_C4_NOLAB	robe ROBE
C5_no manual sign_dress	lion	RC5	d	robeC5 nosign_C5_ROBE	lion LION
C1_dress_dress	lion	NC1	m	robeC1 robe_C1_ROBE	lion LION
C2_dress_lije(PW)	butterfly	NC2	m	robeC2 robe_C2_LIJE	papillon PAPILLON
C3_dress_mitten	salad	NC3	m	robeC3 robe_C3_MOUFFLE	salade SALADE
C4_dress_no mouthing	pineapple	NC4	m	robeC4 robe_C4_NOLAB	ananas ANANAS
C5_no manual sign_dress	leek	NC5	m	robeC5 nosign_C5_ROBE	poireau POIREAU
C1_salad_salad	salad	RC1	d	saladeC1 salade_C1_SALADE	salade SALADE
C2_salad_roudare(PW)	salad	RC2	d	saladeC2 salade_C2_ROUDARE	salade SALADE
C3_salad_turnip	salad	RC3	d	saladeC3 salade_C3_NAVET	salade SALADE
C4_salad_no mouthing	salad	RC4	d	saladeC4 salade_C4_NOLAB	salade SALADE
C5_no manual sign_salad	salad	RC5	d	saladeC5 nosign_C5_SALADE	salade SALADE
C1_salad_salad	dog	NC1	m	saladeC1 salade_C1_SALADE	chien CHIEN
C2_salad_roudare(PW)	mouse	NC2	m	saladeC2 salade_C2_ROUDARE	souris SOURIS
C3_salad_turnip	gloves	NC3	m	saladeC3 salade_C3_NAVET	gants GANTS
C4_salad_no mouthing	shirt	NC4	m	saladeC4 salade_C4_NOLAB	chemise CHEMISE
C5_no manual sign_salad	dress	NC5	m	saladeC5 nosign_C5_SALADE	robe ROBE
C1_snake_snake	snake	RC1	d	serpentC1 serpent_C1_SERPENT	serpent SERPENT
C2_snake_mélou(PW)	snake	RC2	d	serpentC2 serpent_C2_MéLOU	serpent SERPENT
C3_snake_fox	snake	RC3	d	serpentC3 serpent_C3_RENARD	serpent SERPENT
C4_snake_no mouthing	snake	RC4	d	serpentC4 serpent_C4_NOLAB	serpent SERPENT
C5_no manual sign_snake	snake	RC5	d	serpentC5 nosign_C5_SERPENT	serpent SERPENT
C1_snake_snake	bean	NC1	m	serpentC1 serpent_C1_SERPENT	haricot HARICOT
C2_snake_mélou(PW)	apple	NC2	m	serpentC2 serpent_C2_MéLOU	pomme POMME
C3_snake_fox	pants	NC3	m	serpentC3 serpent_C3_RENARD	pantalon PANTALON
C4_snake_no mouthing	asparagus	NC4	m	serpentC4 serpent_C4_NOLAB	asperge ASPERGE
C5_no manual sign_snake	artichoke	NC5	m	serpentC5 nosign_C5_SERPENT	artichaut ARTICHAUT
C1_mouse_mouse	mouse	RC1	d	sourisC1 souris_C1_SOURIS	souris SOURIS
C2_mouse_rabbit	mouse	RC2	d	sourisC2 souris_C2_PANLAN	souris SOURIS
C3_mouse_panlan(PW)	mouse	RC3	d	sourisC3 souris_C3_LAPIN	souris SOURIS
C4_mouse_no mouthing	mouse	RC4	d	sourisC4 souris_C4_NOL	souris SOURIS
C5_no manual sign_mouse	mouse	RC5	d	sourisC5 nosign_C5_SOURIS	souris SOURIS
C1_mouse_mouse	cherry	NC1	m	sourisC1 souris_C1_SOURIS	cerise CERISE
C2_mouse_panlan(PW)	grape	NC2	m	sourisC2 souris_C2_PANLAN	raisin RAISIN
C3_mouse_rabbit	shoes	NC3	m	sourisC3 souris_C3_LAPIN	chaussure CHAUSSURE
C4_mouse_no mouthing	bean	NC4	m	sourisC4 souris_C4_NOL	haricot HARICOT
C5_no manual sign_mouse	leek	NC5	m	sourisC5 nosign_C5_SOURIS	poireau POIREAU
C1_table_table	table	RC1	d	tableC1 table_C1_TABLE	table TABLE
C2_table_diche(PW)	table	RC2	d	tableC2 table_C2_DICHE	table TABLE
C3_table_chair	table	RC3	d	tableC3 table_C3_CHAISE	table TABLE
C4_table_no mouthing	table	RC4	d	tableC4 table_C4_NOLAB	table TABLE
C5_no manual sign_table	table	RC5	d	tableC5 nosign_C5_TABLE	table TABLE
C1_table_table	house	NC1	m	tableC1 table_C1_TABLE	cheval CHEVAL
C2_table_diche(PW)	cow	NC2	m	tableC2 table_C2_DICHE	vache VACHE
C3_table_chair	bean	NC3	m	tableC3 table_C3_CHAISE	ours OURS
C4_table_no mouthing	lion	NC4	m	tableC4 table_C4_NOLAB	lion LION
C5_no manual sign_table	giraffe	NC5	m	tableC5 nosign_C5_TABLE	girafe GIRAFE
C1_tomato_tomato	tomato	RC1	d	tomateC1 tomate_C1_TOMATE	tomate TOMATE
C2_tomato_brumile(PW)	tomato	RC2	d	tomateC2 tomate_C2_BRUMILE	tomate TOMATE
C3_tomato_carrot	tomato	RC3	d	tomateC3 tomate_C3_CAROTTE	tomate TOMATE
C4_tomato_no mouthing	tomato	RC4	d	tomateC4 tomate_C4_NOLAB	tomate TOMATE
C5_no manual sign_tomato	tomato	RC5	d	tomateC5 nosign_C5_TOMATE	tomate TOMATE
C1_tomato_tomato	snake	NC1	m	tomateC1 tomate_C1_TOMATE	serpent SERPENT
C2_tomato_brumile(PW)	sheep	NC2	m	tomateC2 tomate_C2_BRUMILE	mouton MOUTON
C3_tomato_carrot	hen	NC3	m	tomateC3 tomate_C3_CAROTTE	poule POULE
C4_tomato_no mouthing	elefant	NC4	m	tomateC4 tomate_C4_NOLAB	éléphant ELEPHANT
C5_no manual sign_tomato	goat	NC5	m	tomateC5 nosign_C5_TOMATE	chèvre CHEVRE
C1_cow_cow	cow	RC1	d	vacheC1 vache_C1_VACHE	vache VACHE
C2_cow_choume(PW)	cow	RC2	d	vacheC2 vache_C2_CHOUME	vache VACHE
C3_cow_cock	cow	RC3	d	vacheC3 vache_C3_COQ	vache VACHE
C4_cow_no mouthing	cow	RC4	d	vacheC4 vache_C4_NOLAB	vache VACHE
C5_no manual sign_cow	cow	RC5	d	vacheC5 nosign_C5_VACHE	vache VACHE
C1_tomato_tomato	salad	NC1	m	vacheC1 vache_C1_VACHE	salade SALADE
C2_tomato_brumile(PW)	asparagus	NC2	m	vacheC2 vache_C2_CHOUME	asperge ASPERGE
C3_tomato_carrot	strawberry	NC3	m	vacheC3 vache_C3_COQ	fraise FRAISE
C4_tomato_no mouthing	pineapple	NC4	m	vacheC4 vache_C4_NOLAB	ananas ANANAS
C5_no manual sign_tomato	table	NC5	m	vacheC5 nosign_C5_VACHE	table TABLE
